# Supplementary material for: The impact of HER2-low status on response to neoadjuvant chemotherapy in clinically HER2-negative breast cancer
Source: Clin Transl Oncol. 2022 Dec 31;25(6):1673–81. doi: 10.1007/s12094-022-03062-9 (PMC10202994; doi:10.1007/s12094-022-03062-9)
Supplement: Supplementary file 1 — Supplementary file1 (XLSX 34 KB) [file 12094_2022_3062_MOESM1_ESM.xlsx]

## Sheet: HER2-0
Num	Y	Menopausal status	Weight	Height	BMI	T(cm）	N	Histologic grade	ER	PR	Ki67	HER2-IHC	NACT regimen（A:albumin-bound paclitaxel + liposomal doxorubicin + cyclophosphamide；B: Docetaxel + anthracycline + cyclophosphamide; C: albumin-bound paclitaxel + anthracycline + cyclophosphamide; D: docetaxel + liposomal doxorubicin + cyclophosphamide; E: others）	Surgery method	pT(cm)	MP	pN+	pN	pCR	pHER2	pFISH	DFS
1	48	1	49	155	20.3954	3	0	2	0	0	0.75	0	C	modified radical mastectomy	0.3	4	0	26	0	0		17
5	32	1	65	162	24.7676	9	1	2	0	0	0.5	0	A	modified radical mastectomy	0.3	4	6	22	0			16
13	33	1	58	165	21.3039	5.1	1	3	0	0	0.7	0	A	modified radical mastectomy	2.8	3	0	12	0	1		15
21	36	1	44	158	17.6254	7.4	0	2	1	1	0.35	0	B	modified radical mastectomy	0.9	2	5	17	0	0		19
30	52	0	62.5	158	25.0361	1.5	1	2	1	1	0.35	0	A	modified radical mastectomy	8	2	12	17	0	1		18
43	58	0	95	160	37.1094	6.8	1	3	1	1	0.5	0	C	modified radical mastectomy	3	3	4	19	0	1		12
46	35	1	71	167	25.4581	1.7	1	3	1	1	0.8	0	C	modified radical mastectomy	1	3	1	11	0	1		20
49	30	1	60	170	20.7612	3.3	1	2	0	0	0.3	0	C	modified radical mastectomy	0	5	0	13	1			14
56	50	1	64	163	24.0882	2	0	2	1	1	0.05	0	C	modified radical mastectomy	2	2	2	22	0	1		13
67	53	0	57	155	23.7253	2.1	2	3	0	0	0.7	0	C	mastectomy + SLNB	0.5	4	0	4	0			12
69	50	0	57	152	24.6711	2.8	1	2	1	1	0.3	0	A	modified radical mastectomy	1.8	2	1	26	0	1		12
70	43	1	70.5	158	28.2407	4.2	2	2	1	0	0.4	0	D	modified radical mastectomy	2.5	3	2	11	0	1		12
73	54	0	60	156	24.6548	3.4	0	3	1	0	0.8	0	A	mastectomy + SLNB	0	5	0	5	1			11
77	49	1	64	170	22.1453	3.2	1	3	1	0	0.8	0	D	modified radical mastectomy	0.07	4	1	10	0			22
78	42	1	61.5	161	23.7259	2.1	1	3	0	0	0.6	0	B	breast-conserving surgery + ALND	0.8	4	1	15	0	0		25
83	67	0	60	158	24.0346	4.1	1	3	0	0	0.7	0	B	modified radical mastectomy	Tis	5	0	17	1			23
88	43	1	54	164	20.0773	2.1	1	2	1	1	0.6	0	C	breast-conserving surgery + ALND	0.98	3	1	13	0	1		23
92	52	0	60	152	25.9695	4.6	1	3	0	0	0.7	0	C	modified radical mastectomy	1.2	3	0	5	0	1		loss to follow-up
94	50	1	74	158	29.6427	2.3	1	2	0	0	0.4	0	C	modified radical mastectomy	0	5	1	24	0			20
98	53	0	52	162	19.8141	1.5	1	2	0	1	0.8	0	C	modified radical mastectomy	0	5	19	24	0	0		11	relapse
99	50	1	63	153	26.9127	2.7	1	3	1	0	0.75	0	A	modified radical mastectomy	0	5	1	18	0			20
109	30	1	60	155	24.974	2.6	1	3	0	0	0.85	0	B	modified radical mastectomy	4	2	12	23	0	1		29
111	35	1	52	162	19.8141	2.8	1	3	1	1	0.9	0	D	breast-conserving surgery + ALND	0.5	3	1	13	0	2	0	39
112	69	0	60	160	23.4375	4.8	1	2	0	0	0.4	0	B	modified radical mastectomy	0.4	4	5	12	0	0		12	relapse
116	57	0	60	153	25.6312	2.5	1	3	1	0	0.8	0	B	modified radical mastectomy	0.5	2	2	17	0	0		loss to follow-up
117	41	1	67.5	160	26.3672	2.9	0	3	1	0	0.7	0	D	breast-conserving surgery + SLNB	0.6	3	0	4	0	0		35
118	34	1	87	174	28.7356	4.3	0	2	1	0	0.8	0	D	modified radical mastectomy	1.5	3	3	15	0	0		34
119	31	1	51.5	155	21.436	5.4	2	2	1	1	0.5	0	D	modified radical mastectomy	0.6	3	2	13	0			34
121	57	0	61	155	25.3902	5.7	2	2	1	1	0.4	0	E	modified radical mastectomy	4	3	3	13	0	2	0	loss to follow-up
126	66	0	52	150	23.1111	3.7	1	2	1	0	0.4	0	B	modified radical mastectomy	3.5	3	8	15	0	1		loss to follow-up
141	47	1	65	165	23.8751	1.7	2	2	0	0	0.5	0	D	modified radical mastectomy	0.4	4	0	16	0	1		37
151	53	0	62.5	160	24.4141	2.1	1	2	1	1	0.7	0	C	modified radical mastectomy	1	3	1	26	0	1		2
160	27	1	110	173	36.7537	1.6	1	2	1	1	0.25	0	D	modified radical mastectomy	ITC	4	4	10	0	0		31	relapse
169	57	0	67	160	26.1719	1.9	2	2	0	0	0.6	0	D	mastectomy + SLNB	0	5	0	4	1			11
173	49	1	60	160	23.4375	2.5	0	2	1	1	0.2	0	A	modified radical mastectomy	3	2	8	28	0	2	0	11
180	42	1	38	150	16.8889	9.4	2	2	0	0	0.5	0	A	modified radical mastectomy	5	4	0	13	0			10
181	44	1	52.5	160	20.5078	3.7	1	3	0	0	0.4	0	A	modified radical mastectomy	3	2	13	20	0	0		6	relapse
182	45	1	56.5	155	23.5172	3.3	1	3	1	0	0.85	0	D	modified radical mastectomy	1.9	2	0	12	0	0		10
194	55	0	55	155	22.8928	3.3	1	2	1	1	0.6	0	B	modified radical mastectomy	0.25	4	2	14	0	0		8
195	49	1	77	165	28.2828	7.9	0	2	0	0	0.9	0	D	modified radical mastectomy	0.21	4	0	11	0	0		loss to follow-up
198	35	1	58	165	21.3039	4.7	0	3	1	0	0.7	0	A	mastectomy + SLNB	0	5	0	5	1			8
213	43	1	62	160	24.2188	4.1	1	2	1	1	0.4	0	A	modified radical mastectomy	0.15	3	2	11	0	1		4
224	49	1	54	150	24	3	1	2	1	1	0.6	0	B	modified radical mastectomy	0.5	3	0	29	0	1		4
225	56	0	68	168	24.093	3.8	0	3	0	0	0.7	0	C	breast-conserving surgery + SLNB	0	5	0	3	1			5
228	46	1	64.5	166	23.4069	4.8	1	2	1	1	0.6	0	A	modified radical mastectomy	1.5	3	1	22	0	2	0	3
230	46	1	62	149	27.9267	5	1	3	0	1	0.4	0	A	modified radical mastectomy	3.3	3	0	16	0	2	0	3
233	35	1	56	165	20.5693	3.1	0	3	0	0	0.8	0	A	mastectomy + SLNB	1.7	1	0	2	0	1		7
253	67	0	57	160	22.2656	1.8	2	2	0	1	0.3	0	A	mastectomy + SLNB	0	5	0	10	1			5
254	52	0	67.5	158	27.0389	2.4	1	2	1	0	0.6	0	B	modified radical mastectomy	2	3	17	17	0	0		6
262	37	1	64	159	25.3155	1.6	1	1	1	1	0.1	0	A	modified radical mastectomy	1.5	3	4	12	0	2	0	4
277	32	1	50	165	18.3655	3.3	1	3	0	0	0.9	0	C	breast-conserving surgery + SLNB	0	5	0	7	1			2
278	58	0	59	158	23.634	2.6	1	1	1	1	0.1	0	A	breast-conserving surgery + ALND	0.8	3	3	15	0	0		2
279	36	1	59	164	21.9363	2.9	1	3	0	0	0.7	0	A	breast-conserving surgery + ALND	0.1	4	0	17	0			2
280	32	1	52	162	19.8141	3.2	2	3	0	0	0.8	0	C	mastectomy + SLNB	0	5	0	5	1			1
282	41	1	55	160	21.4844	2.94	2	2	1	1	0.3	0	A	modified radical mastectomy	0	5	3	17	0			0

## Sheet: HER2-low
Num	Y	Menopausal status	Weight	Height	BMI	T(cm,Utr）	N	Histologic grade	ER	PR	Ki67	HER2-IHC	FISH	NACT regimen（A:albumin-bound paclitaxel + liposomal doxorubicin + cyclophosphamide；B: Docetaxel + anthracycline + cyclophosphamide; C: albumin-bound paclitaxel + anthracycline + cyclophosphamide; D: docetaxel + liposomal doxorubicin + cyclophosphamide; E: others）	Surgery method	pT(cm)	MP	pN+	pN	pCR	pHER2	pFISH	DFS
6	64	0	75	155	31.2175	4.7	1	2	1	0	0.15	1		C	modified radical mastectomy	5	2	25	31	0	2	0	15
15	53	0	65	162	24.7676	2.5	1	3	0	0	0.3	1		C	modified radical mastectomy	0.8	4	13	15	0			16
18	57	0	57	154	24.0344	2.2	1	2	1	1	0.2	1		C	modified radical mastectomy	0.8	3	3	22	0			15
20	55	0	67.5	162	25.7202	3.1	1	3	0	0	0.9	1		C	modified radical mastectomy	0	5	0	17	1			15
26	47	1	52.5	155	21.8522	3.6	1	3	0	0	0.8	1		C	modified radical mastectomy	0	5	0	20	1			17
28	28	1	71	162	27.0538	5.2	0	3	0	0	0.85	1		C	modified radical mastectomy	0.5	3	0	8	0	2	0	17
34	45	1	55	157	22.3133	1.9	2	2	1	1	0.25	1		A	modified radical mastectomy	1.1	2	0	8	0	3		15
35	51	0	74	160	28.9062	6	1	3	1	1	0.7	1		D	modified radical mastectomy	0	5	8	14	0			17
42	61	0	60.5	160	23.6328	2.7	0	3	0	0	0.5	1		A	modified radical mastectomy	2	2	0	2	0	1		loss to follow-up
61	56	0	60	150	26.6667	2.6	1	3	1	1	0.7	1		A	mastectomy + SLNB	0	5	0	11	1			13
80	41	1	60	170	20.7612	2.3	2	3	0	0	0.5	1		D	modified radical mastectomy	0.9	3	0	3	0	1		22
86	54	0	60	153	25.6312	3	1	2	1	1	0.4	1		D	modified radical mastectomy	3	3	1	14	0	2	0	22
93	35	1	58	163	21.83	8.6	1	3	1	1	0.4	1		C	modified radical mastectomy	2.5	3	7	15	0	2	0	20
97	57	0	77	160	30.0781	3.3	1	2	1	1	0.3	1		C	modified radical mastectomy	0.55	4	7	20	0	2		19
104	44	1	56.5	156	23.2166	3.1	2	2	0	0	0.4	1		D	modified radical mastectomy	1.8	3	0	23	0	1		27
106	57	0	62	159	24.5243	3.1	2	2	1	1	0.3	1		E	modified radical mastectomy	5.5	2	9	16	0	1		28
107	44	1	67	165	24.6097	3.3	1	2	1	1	0.5	1		D	modified radical mastectomy	1.9	3	0	18	0	1		28
114	51	1	62	168	21.9671	2.1	2	2	0	0	0.9	1		D	modified radical mastectomy	6.5	3	0	15	0	1		37
127	56	0	75	160	29.2969	2.7	2	2	0	0	0.6	1		B	modified radical mastectomy	3	3	0	14	0	1		36
136	56	0	60.5	163	22.7709	0	1	3	0	0	0.6	1		B	modified radical mastectomy	0	3	14	27	0	0		34
138	51	1	65	155	27.0552	2.4	1	3	0	0	0.8	1		C	modified radical mastectomy	ITC	4	0	15	0			31
144	46	1	53	160	20.7031	1.6	2	2	1	1	0.25	1		B	modified radical mastectomy	1.5	1	4	17	0	2	0	34
147	49	1	52	163	19.5717	1.7	1	3	1	1	0.4	1		B	modified radical mastectomy	1	3	1	19	0	2	0	32
148	34	1	65.5	161	25.2691	0.7	1	3	0	0	0.6	1		B	breast-conserving surgery + SLNB	ITC	4	1	19	0			31
152	71	0	61	155	25.3902	5	1	2	1	1	0.4	1		E	modified radical mastectomy	3	1	8	8	0	1		loss to follow-up
155	41	1	58	156	23.833	3.2	0	3	0	0	0.8	1		D	modified radical mastectomy	0	5	0	3	1			41
156	49	1	60	164	22.3081	2.7	1	3	1	1	0.5	1		D	modified radical mastectomy	2	2	26	32	0	2	0	39
159	50	1	74.5	158	29.843	2.8	1	3	0	0	0.8	1		B	modified radical mastectomy	2.8	3	0	18	0	1		40
184	51	0	66	163	24.841	2.9	1	2	0	0	0.7	1		C	modified radical mastectomy	0.4	4	0	14	0			loss to follow-up
191	45	1	78	160	30.4688	4.1	1	2	1	1	0.4	1		A	modified radical mastectomy	3.5	1	11	15	0	2	1	34
197	49	1	54	154	22.7694	1.9	1	1	1	1	0.3	1		A	modified radical mastectomy	1.2	3	0	14	0	2	0	9
202	32	1	55	160	21.4844	2.5	1	3	1	0	0.8	1		A	modified radical mastectomy	0	5	0	9	1			7
206	60	0	73	163	27.4756	2.2	1	2	1	1	0.6	1		B	modified radical mastectomy	0.6	4	1	13	0	2	0	7
208	42	1	62	165	22.7732	5.6	2	3	1	1	0.4	1		B	modified radical mastectomy	2	3	0	28	0	1		7
212	53	0	50	160	19.5312	2.1	1	2	0	0	0.3	1		B	modified radical mastectomy	0	5	0	13	1			8
217	56	0	60	160	23.4375	5	1	2	1	0	0.3	1		B	modified radical mastectomy	3	3	8	8	0	1		6
240	42	1	55	167	19.721	2.4	0	3	1	1	0.7	1		C	modified radical mastectomy	0.8	3	0	2	0	0		4
255	54	0	62	164	23.0518	1.24	1	2	1	1	0.1	1		A	modified radical mastectomy	2.5	3	28	29	0	1		6
256	35	1	66	163	24.841	2.5	1	2	1	1	0.2	1		A	modified radical mastectomy	0.3	3	1	21	0	1		4
259	69	0	59	161	22.7615	3.2	2	2	0	0	0.3	1		A	modified radical mastectomy	0.5	3	0	12	0	1		5
264	53	0	66	167	23.6652	1.9	1	2	1	1	0.6	1		B	modified radical mastectomy	1	3	1	17	0	0		6
276	63	0	67	168	23.7387	2.6	2	2	0	0	0.4	1		C	modified radical mastectomy	1.5	3	1	5	0	2	0	2
2	35	1	52	158	20.83	7.2	1	2	1	1	0.4	2	0	C	modified radical mastectomy	1.5	2	4	17	0	3		16
8	56	0	51	160	19.9219	5	1	2	1	1	0.3	2	0	C	modified radical mastectomy	4.5	1	4	20	0	2	0	15
11	53	0	49	162	18.6709	1.9	1	2	1	1	0.25	2	0	D	modified radical mastectomy	1.8	2	0	15	0	1		15
25	56	0	59	160	23.0469	5.6	1	2	1	1	0.4	2	0	C	modified radical mastectomy	Tis	5	0	27	1			19
31	33	1	55.5	158	22.232	2.8	1	2	1	1	0.3	2	0	C	modified radical mastectomy	5.5	2	5	15	0	0		14
32	64	0	80	161	30.863	2.3	1	2	1	1	0.6	2	0	B	modified radical mastectomy	1.5	3	2	24	0	3		16
33	69	0	58	155	24.1415	4.5	1	3	0	1	0.7	2	0	E	modified radical mastectomy	0.8	3	3	6	0			15
36	35	1	70	163	26.3465	3.1	2	2	1	1	0.3	2	0	B	modified radical mastectomy	2	2	2	18	0	3		19
38	50	1	78	163	29.3575	1.9	1	2	1	1	0.15	2	0	C	modified radical mastectomy	0	5	1	17	0			15
40	39	1	74	161	28.5483	2.4	1	2	1	1	0.4	2	0	C	modified radical mastectomy	1.1	2	8	23	0	2	0	19
44	43	1	62	158	24.8358	3.3	1	2	1	1	0.7	2	0	C	modified radical mastectomy	1.6	2	4	17	0	1		14
57	53	0	56	160	21.875	2.1	1	3	1	1	0.4	2	0	B	breast-conserving surgery + SLNB	2	3	2	18	0	2	0	13
68	65	0	66	164	24.539	2.1	1	1	1	1	0.6	2	0	E	modified radical mastectomy	1.7	3	1	15	0	2		13
84	54	0	72	165	26.4463	2.1	1	2	1	1	0.2	2	0	D	breast-conserving surgery + ALND	1	3	23	44	0	1		24
96	60	0	43	158	17.2248	5.6	1	2	1	0	0.6	2	0	B	modified radical mastectomy	2.5	3	3	16	0	2	1	20
101	54	0	63	166	22.8625	2.8	1	3	1	1	0.6	2	0	C	modified radical mastectomy	2.1	3	3	25	0	2	1	18
108	33	1	48.5	159	19.1844	4.5	2	2	1	1	0.3	2	0	A	modified radical mastectomy	1.8	3	1	15	0	2	0	28
110	56	0	80	160	31.25	1.3	1	3	0	0	0.8	2	0	B	modified radical mastectomy	0	5	0	15	1			28
122	68	0	55	159	21.7555	3.3	1	2	1	1	0.35	2	0	B	modified radical mastectomy	3	3	0	11	0	2	0	28	relapse
125	36	1	68	155	28.3039	3.2	1	3	1	1	0.3	2	0	E	modified radical mastectomy	3.5	3	10	11	0	2	0	31
128	67	0	74	160	28.9062	3.4	1	3	1	1	0.4	2	0	B	modified radical mastectomy	2.5	2	6	16	0	2	0	42
132	53	0	90	155	37.461	2.1	1	3	0	0	0.4	2	0	B	modified radical mastectomy	2.1	2	0	17	0	2	0	39
133	38	1	65	170	22.4913	6.4	2	2	1	1	0.3	2	0	D	modified radical mastectomy	1.5	3	1	17	0	2	1	41
135	46	1	48	160	18.75	5.8	1	2	0	0	0.8	2	0	D	modified radical mastectomy	ITC	4	2	10	0	2		36
143	26	1	65	160	25.3906	2.3	2	2	1	1	0.6	2	0	B	modified radical mastectomy	2.8	2	14	16	0	2	0	loss to follow-up
145	43	1	50	160	19.5312	4.8	1	2	1	1	0.6	2	0	D	modified radical mastectomy	2.2	2	5	21	0	2	0	14	relapse
146	51	1	55	160	21.4844	5.6	1	2	1	1	0.6	2	0	D	modified radical mastectomy	2.5	2	0	28	0	2	0	33
154	38	1	68	172	22.9854	2.8	2	2	0	0	0.25	2	0	E	mastectomy + SLNB	3.8	2	2	15	0	3		42
158	39	1	60	156	24.6548	1.7	1	3	0	1	0.6	2	0	D	modified radical mastectomy	0	5	0	23	1			39
174	40	1	69.5	158	27.8401	6	1	2	1	1	0.35	2	0	B	modified radical mastectomy	6	1	3	17	0	1		10
175	33	1	44	153	18.7962	2.6	1	2	1	1	0.5	2	0	A	modified radical mastectomy	1	3	0	17	0	2		11
177	44	1	49	160	19.1406	4.3	1	2	1	1	0.1	2	0	A	mastectomy + SLNB	2.1	3	4	8	0	2	1	10
185	50	1	60	165	22.0386	3	1	2	1	1	0.7	2	0	C	mastectomy + SLNB	1.5	3	1	6	0	2	0	10
200	49	1	82	166	29.7576	2.3	1	2	1	1	0.3	2	0	A	modified radical mastectomy	1.8	3	4	16	0	2	0	8
204	57	0	50	158	20.0288	2.4	1	2	0	0	0.3	2	0	B	mastectomy + SLNB	0.8	2	3	16	0	0		8
209	49	1	62	160	24.2188	2.3	0	2	0	1	0.3	2	0	A	mastectomy + SLNB	0	5	0	3	1			7
211	64	0	50	155	20.8117	1.5	1	2	1	1	0.2	2	0	A	modified radical mastectomy	3.5	2	1	22	0	2	0	7
218	27	1	65	160	25.3906	3	0	3	0	0	0.3	2	0	A	modified radical mastectomy	4.5	1	0	7	0	2	0	4
221	67	0	41	144	19.7724	2.4	2	2	1	1	0.25	2	0	A	modified radical mastectomy	1	4	0	7	0	1		4
236	53	0	63	158	25.2363	3.8	1	2	1	1	0.4	2	0	B	modified radical mastectomy	2.2	3	6	16	0	2	0	3
238	60	0	50	159	19.7777	2.8	2	2	1	1	0.3	2	0	D	modified radical mastectomy	1.7	1	0	3	0	1		7
242	66	0	61	153	26.0584	1.5	1	2	1	1	0.3	2	0	A	mastectomy + SLNB	3	3	6	20	0	1		3
243	41	1	68	158	27.2392	10	2	2	1	1	0.15	2	0	E	breast-conserving surgery + ALND	3.5	3	36	39	0	3		7
250	39	1	58	158	23.2335	4.1	0	2	1	1	0.2	2	0	B	modified radical mastectomy	3	3	1	17	0	0		6
260	49	1	67	164	24.9108	3.2	1	3	1	1	0.3	2	0	B	breast-conserving surgery + ALND	0.3	4	0	15	0	1		5
263	37	1	62	161	23.9188	3.8	1	1	1	1	0.1	2	0	A	breast-conserving surgery + SLNB	2.5	3	5	16	0	2	0	4
266	62	0	64	163	24.0882	3.4	2	3	1	0	0.7	2	0	A	mastectomy + SLNB	0	5	0	3	1			4
268	47	1	51	159	20.1733	5.1	0	2	1	1	0.6	2	0	A	modified radical mastectomy	0	5	0	6	1			4
270	42	1	53	160	20.7031	4.2	1	2	1	1	0.4	2	0	A	modified radical mastectomy	3.8	3	3	11	0	1		6
273	50	1	62	160	24.2188	4.4	0	2	0	0	0.5	2	0	A	modified radical mastectomy	0.2	4	0	20	0	2	0	2
295	35	1	58	160	22.6562	3	1	2	0	0	0.4	1	0	A	breast-conserving surgery + ALND	0.25	4	1	19	0	0		0

## Sheet: MLH1
Num	MLH1(1:positive)	ER	HER2-IHC	FISH	ypHER2	ypFISH	1: HER2 score increase，0: other
2		1	2	0	3		1
13		0	0		1		1
34		1	1		3		1
36		1	2	0	3		1
69		1	0		1		1
70		1	0		1		1
92		0	0		1		1
109		0	0		1		1
133		1	2	0	2	1	1
141		0	0		1		1
144		1	1		2	0	1
154	1	0	2	0	3		1
156		1	1		2	0	1
173		1	0		2	0	1
177		1	2	0	2	1	1
191		1	1		2	1	1
43		1	0		1		1
46		1	0		1		1
6		1	1		2	0	1
28		0	1		2	0	1
1	1	0	0		0		0
11		1	2	0	1		0
31		1	2	0	0		0
40	1	1	2	0	2	0	0
42	1	0	1		1		0
98	1	0	0		0		0
104		0	1		1		0
108	1	1	2	0	2	0	0
116		1	0		0		0
117		1	0		0		0
118	1	1	0		0		0
122		1	2	0	2	0	0
125		1	2	0	2	0	0
128		1	2	0	2	0	0
135		0	2	0	2		0
143		1	2	0	2	0	0
145		1	2	0	2	0	0
146		1	2	0	2	0	0
152		1	1		1		0
175		1	2	0	2		0
181		0	0		0		0
195	1	0	0		0		0
200		1	2	0	2	0	0
211		1	2	0	2	0	0
